# Supplementary material for: Human sex reversal is caused by duplication or deletion of core enhancers upstream of SOX9
Source: Nat Commun. 2018 Dec 14;9:5319. doi: 10.1038/s41467-018-07784-9 (PMC6293998; doi:10.1038/s41467-018-07784-9)
Supplement: Supplementary file 2 — Source Data [file 41467_2018_7784_MOESM2_ESM.xlsx]

## Sheet: Figure 1d
Figure 1d	Treatment with SF1 and SOX9 - relative luciferase Activity
	empty	a1	a2	a3	eSR-A	a5
	7.40076	12.8928	2.70885	21.8506	37.2979	34.6328
	2.60771	20.8137	1.2754		66.9457	26.009
	3.05708					59.3864
	1.75931				96.8249	14.0424
	5.84248				260.791	130.74
	3.04745			18.6784	43.346	23.6504
	3.9017			20.9853	50.759
	4.02249	25.4645	1.39654		121.378
	3.13188	49.7788			198.159
	4.05902		1.03153	25.4127	103.266

## Sheet: Figure 1e
Figure 1e	Treatment with SF1 and SOX9 - relative luciferase Activity
	empty	eSR-A	eSR-A ΔSOX9	eSR-A ΔSF1-a	eSR-A ΔSF1-b	eSR-A ΔSOX9/ΔSF1-a
	1.79943	82.7776	49.2848	40.7866	76.7588	8.60324
	3.9017	50.759	31.0303	35.8551	51.0492	30.6453
	4.02249	121.378	89.9115		157.279
	3.13188	198.159	21.6289	54.8406		29.2246
	4.05902	103.266	37.966	33.0061	78.7624	29.1239

## Sheet: Figure 1f
			SF1, SOX9 & FOXL2				SF1 & SOX9
		empty	4.77741	3.15439	5.4234		5.68299	4.11925	4.74648
		eSR-A	37.238	49.9276	53.5176		70.7203	129.533	116.177
		Relative luciferase activity

## Sheet: Figure 2d
Figure 2d	Treatment with SF1 and SOX9 - relative luciferase Activity
	empty	b1	b2	b3	b4	b5	b6	b7	b8	b9	b10	b11	b12	b13	b14	b15	b16
	3.38169	0.67	3.62	1.43	2.16	2.24	1.03	1.43	89.38	38.87	2.54	2.79	2.34	3.98	3.6	10.2	2.08
	4.19202	2.27304	7.26728	2.17688	1.74755	2.48286	1.7687	3.36007	81.549	184.376	3.94104	4.63798	2.24475	2.85586	1.86176	4.03412	2.66218
	8.01367	4.68745	13.1026		12.6592	9.89225	2.37397	57.4779	18.9505
	3.45117			1.75926				10.7424	67.7506	96.8085
	2.7551									149.286	3.78645	6.49154	2.17077	1.89083	4.92492	12.5311	2.6764
	2.93874							9.59434	42.7417	79.2637
	3.14205							25.7709	123.008	197.56
										142.225	2.60558	3.53639	2.11243	2.59287	2.64604	4.93816	1.8963

## Sheet: Figure 2e
	Figure 2e	Relative luciferase activity
			SF1					SOX9					SF1 & SOX9
		empty	2.51973	1.56	5.21442	2.05148		2.24671	2.44858	0.776023	1.39		8.01367	3.12803	3.3623	1.87	3.18741
		eSR-B	2.15	2.05	1.65859	1.822		37.45	57.79	58.0902	55.1507		62.02	101.812	64.78	63.711	34.7186

## Sheet: Figure 2f
	Figure 2f	Relative Luciferase activity
		empty	eSR-B	eSR-B ΔSOX9
		2.20757	130.493	43.4892
		2.19153	118.232	53.5419
		0.598326	81.8073	45.4786
		0.716506	178.472	25.6196
		2.24671	58.5893	26.6946
		1.56	51.67	19.58
		1.69	61.53	28.75

## Sheet: Figure 2g
	Figure 2g
			SOX9				SOX9 & FOXL2
		empty	2.18	1.56	0.6	0.598326	0.94	0.3	0.55	1.27
		eSR-B	184.92	51.67	94.37	81.8073	8.48	0.74	1.98	8.62

## Sheet: Figure 3b
	Figure 3b
			SF1 & SOX9						SF1 & SRY						SOX9
		empty		3.24	1.87	1.65798	1.99	8.13	1.56	2.26	0.910575	1.5	1.39	1.51	1.53	1.34	1.39	1.35093	1.53	1.56
		eALDI		67.22	23.12		48.54	69.33	13.49	12.77		13.66	16.51	21.02	2.73	2.86	2.62		2.73	2.52
		hTESCO		5.17	1.2	6.0982	5.57		1.3	0.3	0.57306	0.96		1.76	3.23	1.58		2.08679	2.43

## Sheet: Figure 3c
	Figure 3c
			SF1						SOX9						SF1 & SOX9						SRY						SF1 & SRY
		empty	2.49649	3.94979	2.31184	3.03		5.36026	1.67132	1.28596	1.39143	1.34		2.71125	4.70052	3.8781	3.66751	3.24	3.41	4.37873	0.842774	0.972834	0.774679	0.61		1.18887	2.19717	1.51041	2.03635	1.56		3.14278
		eALDI	9.98676	8.76786	5.77759	5.37		5.2803	5.42969	4.75199	2.83587	2.86		3.00768	34.5107	72.8956	41.7207	67.22	30.08	45.318	0.989533	0.791396	0.727372	0.77		0.76869	17.9192	15.9553	16.0366	13.49		16.9126
		eALDI ΔSRY	5.56881	7.12702	6.80371			3.8877	2.37226	1.8781	2.17791			1.82436	42.7453	47.0244	29.049		3.06	18.5206	0.657573	0.598141	0.631892			0.51286	14.3581	9.28435	12.0449			8.1865

## Sheet: Figure 3d
	Figure 3d
			SF1 & SOX9			SF1, SOX9 & FOXL2
		empty	1.87	2.71	1.87	0.39	0.14	1.18
		eALDI	22.02	24.16	23.12	0.94	0.74	2.56

[truncated: 10 more sheets: Figure 3e, Figure 3f, Figure 4a, Figure 4b, Supplementary Figure 2, Supplementary Figure 3, Supplementary Figure 4, Supplementary Figure 6, Supplementary Figure 7, Supplementary Figure 8]
